# Supplementary material for: The Drosophila circadian clock gene cycle controls the development of clock neurons
Source: PLoS Genet. 2024 Oct 21;20(10):e1011441. doi: 10.1371/journal.pgen.1011441 (PMC11527286; doi:10.1371/journal.pgen.1011441)
Supplement: S1 Table — Statistical analysis of each experiment, labelled with the corresponding figure, the genotypes used, and the comparisons between genotypes. D’Agostino & Pearson Normality tests were employed to determine if datasets followed a normal distribution. For comparisons between two independent variables unpaired t-tests were used for parametric datasets, while Mann-Whitney tests were employed for nonparametric datasets. For comparisons between three independent variables ordinary one-way ANOVA tests followed by Tukey’s Multiple Comparisons tests or Holm-Šídák’s Multiple Comparisons tests were used for parametric datasets, while Kruskal-Wallis tests followed by Dunn’s multiple comparisons tests were employed for nonparametric datasets. The p value for each test run is indicated, as is each tests corresponding significance. NS indicates results that are not significant. * p < 0.05, ** p < 0.01, *** p < 0.001. (XLSX) [file pgen.1011441.s006.xlsx]

## Sheet: Sheet1
	Figure	Quantification	Control Line (Wild Type)	Experimental Line (Mutant)	Comparison	Test Used	P Value
	1	1C. Length Until BP (µm)	;PdfRed;MKRS/TM6	cyc01	WT x Mutant	Unpaired t Test	<0.0001 (exact)
	1	1D. sLNv Defasciculation	;PdfRed;MKRS/TM6	cyc01	WT x Mutant	Unpaired t Test	0.0004 (exact)
	Figure	Quantification	Parental Control 1 (UAS Control)	Parental Control 2 (Gal4 Control)	Experimental Line	Comparison	Test Used	P Value
	1	1G. Length Until BP (µm)	;UAS-cycRNAi 42563;	;PdfRed,PdfGal4;TubGal80ts	PdfRed,PdfGal4;TubGal80ts > cycRNAi42563	UAS vs Gal4	Kruskal-Wallis Test	>0.9999 (adjusted)
						UAS vs Exp	Kruskal-Wallis Test	<0.0001 (adjusted)
						Gal4 vs Exp	Kruskal-Wallis Test	<0.0001 (adjusted)
	1	1H. sLNv Defasciculation	;UAS-cycRNAi 42563;	;PdfRed,PdfGal4;TubGal80ts	PdfRed,PdfGal4;TubGal80ts > cycRNAi42563	UAS vs Gal4	One way ANOVA	>0.9999 (adjusted)
						UAS vs Exp	One way ANOVA	<0.001 (adjusted)
						Gal4 vs Exp	One way ANOVA	<0.001 (adjusted)
	1	1I. Total Projection Length (µm)	;UAS-cycRNAi 42563;	;PdfRed,PdfGal4;TubGal80ts	PdfRed,PdfGal4;TubGal80ts > cycRNAi42563	UAS vs Gal4	One way ANOVA	0.9678 (adjusted)
						UAS vs Exp	One way ANOVA	0.1137 (adjusted)
						Gal4 vs Exp	One way ANOVA	0.0645 (adjusted)
	1	1J. lLNv Defasciculation	;UAS-cycRNAi 42563;	;PdfRed,PdfGal4;TubGal80ts	PdfRed,PdfGal4;TubGal80ts > cycRNAi42563	UAS vs Gal4	Kruskal-Wallis Test	>0.9999 (adjusted)
						UAS vs Exp	Kruskal-Wallis Test	0.0250 (adjusted)
						Gal4 vs Exp	Kruskal-Wallis Test	0.1227 (adjusted)
	Figure	Quantification	Control Line (Gal4)	Experimental Line	Comparison	Test Used	P Value
	2	2C. sLNv Nuclear PER Intensity	;PdfRed,PdfGal4;TubGal80ts	PdfRed,PdfGal4;TubGal80ts > cycRNAi42563	Gal4 vs Exp	Mann-Whitney Test	0.0043 (exact)
	2	2E. lLNv Nuclear PER Intensity	;PdfRed,PdfGal4;TubGal80ts	PdfRed,PdfGal4;TubGal80ts > cycRNAi42563	Gal4 vs Exp	Mann-Whitney Test	0.0087 (exact)
	2	2G. LNd Nuclear PER Intensity	;PdfRed,PdfGal4;TubGal80ts	PdfRed,PdfGal4;TubGal80ts > cycRNAi42563	Gal4 vs Exp	Mann-Whitney Test	0.8413 (exact)
	Figure	Quantification	Parental Control 1 (UAS Control)	Parental Control 2 (Gal4 Control)	Experimental Line	Comparison	Test Used	P Value
	2, Table 1	2J. Percent Rhythmicity	;UAS-cycRNAi 42563;	;PdfRed,PdfGal4;TubGal80ts	PdfRed,PdfGal4;TubGal80ts > cycRNAi42563	UAS vs Gal4	Fisher's Exact Contingency Test	0.0668 (exact)
						UAS vs Exp	Fisher's Exact Contingency Test	<0.0001 (exact)
						Gal4 vs Exp	Fisher's Exact Contingency Test	<0.0001 (exact)
	2, Table 1	Period (Table 1)	;UAS-cycRNAi 42563;	;PdfRed,PdfGal4;TubGal80ts	PdfRed,PdfGal4;TubGal80ts > cycRNAi42563	UAS vs Gal4	Kruskal-Wallis Test	0.0017 (adjusted)
						UAS vs Exp	Kruskal-Wallis Test	>0.9999 (adjusted)
						Gal4 vs Exp	Kruskal-Wallis Test	>0.9999 (adjusted)
	2, Table 1	Rhythmic Power (Table 1)	;UAS-cycRNAi 42563;	;PdfRed,PdfGal4;TubGal80ts	PdfRed,PdfGal4;TubGal80ts > cycRNAi42563	UAS vs Gal4	Kruskal-Wallis Test	0.0326 (adjusted)
						UAS vs Exp	Kruskal-Wallis Test	0.0539 (adjusted)
						Gal4 vs Exp	Kruskal-Wallis Test	0.0017 (adjusted)
	3	3C. Length Until BP (µm)	;UAS-cycRNAi 42563;	;PdfRed,PdfGal4;TubGal80ts	PdfRed,PdfGal4;TubGal80ts > cycRNAi42563	UAS vs Gal4	One way ANOVA	0.5686 (adjusted)
						UAS vs Exp	One way ANOVA	<0.0001 (adjusted)
						Gal4 vs Exp	One way ANOVA	<0.0001 (adjusted)
	3	3D. sLNv Defasciculation	;UAS-cycRNAi 42563;	;PdfRed,PdfGal4;TubGal80ts	PdfRed,PdfGal4;TubGal80ts > cycRNAi42563	UAS vs Gal4	One way ANOVA	0.7495 (adjusted)
						UAS vs Exp	One way ANOVA	0.0003 (adjusted)
						Gal4 vs Exp	One way ANOVA	0.0002 (adjusted)
	3	3E. Total Projection Length (µm)	;UAS-cycRNAi 42563;	;PdfRed,PdfGal4;TubGal80ts	PdfRed,PdfGal4;TubGal80ts > cycRNAi42563	UAS vs Gal4	One way ANOVA	0.3151 (adjusted)
						UAS vs Exp	One way ANOVA	0.7064 (adjusted)
						Gal4 vs Exp	One way ANOVA	0.7064 (adjusted)
	3	3F. lLNv Defasciculation	;UAS-cycRNAi 42563;	;PdfRed,PdfGal4;TubGal80ts	PdfRed,PdfGal4;TubGal80ts > cycRNAi42563	UAS vs Gal4	One way ANOVA	0.9058 (adjusted)
						UAS vs Exp	One way ANOVA	0.8631 (adjusted)
						Gal4 vs Exp	One way ANOVA	0.9058 (adjusted)
	3, Table 1	3I. Percent Rhythmicity	;UAS-cycRNAi 42563;	;PdfRed,PdfGal4;TubGal80ts	PdfRed,PdfGal4;TubGal80ts > cycRNAi42563	UAS vs Gal4	Fisher's Exact Contingency Test	0.2650 (exact)
						UAS vs Exp	Fisher's Exact Contingency Test	<0.0001 (exact)
						Gal4 vs Exp	Fisher's Exact Contingency Test	<0.0001 (exact)
	3, Table 1	Period (Table 1)	;UAS-cycRNAi 42563;	;PdfRed,PdfGal4;TubGal80ts	PdfRed,PdfGal4;TubGal80ts > cycRNAi42563	UAS vs Gal4	Kruskal-Wallis Test	0.9167 (adjusted)
						UAS vs Exp	Kruskal-Wallis Test	<0.0001 (adjusted)
						Gal4 vs Exp	Kruskal-Wallis Test	<0.0001 (adjusted)
	3, Table 1	Rhythmic Power (Table 1)	;UAS-cycRNAi 42563;	;PdfRed,PdfGal4;TubGal80ts	PdfRed,PdfGal4;TubGal80ts > cycRNAi42563	UAS vs Gal4	Kruskal-Wallis Test	>0.9999 (adjusted)
						UAS vs Exp	Kruskal-Wallis Test	<0.0001 (adjusted)
						Gal4 vs Exp	Kruskal-Wallis Test	<0.0001 (adjusted)
	Figure	Quantification	Parental Control 1 (UAS Control)	Parental Control 2 (Gal4 Control)	Experimental Line	Comparison	Test Used	P Value
	4	4C. Length Until BP (µm)	;UAS-cycRNAi 42563;	;PdfRed,PdfGal4;TubGal80ts	PdfRed,PdfGal4;TubGal80ts > cycRNAi42563	UAS vs Gal4	Kruskal-Wallis Test	0.1703 (adjusted)
						UAS vs Exp	Kruskal-Wallis Test	>0.9999 (adjusted)
						Gal4 vs Exp	Kruskal-Wallis Test	0.3714 (adjusted)
	4	4D. Dorsal Termini Branching	;UAS-cycRNAi 42563;	;PdfRed,PdfGal4;TubGal80ts	PdfRed,PdfGal4;TubGal80ts > cycRNAi42563	UAS vs Gal4	One way ANOVA	0.2532 (adjusted)
						UAS vs Exp	One way ANOVA	0.0007 (adjusted)
						Gal4 vs Exp	One way ANOVA	0.0062 (adjusted)
	4	4E. Total Projection Length (µm)	;UAS-cycRNAi 42563;	;PdfRed,PdfGal4;TubGal80ts	PdfRed,PdfGal4;TubGal80ts > cycRNAi42563	UAS vs Gal4	Kruskal-Wallis Test	0.1078 (adjusted)
						UAS vs Exp	Kruskal-Wallis Test	0.0990 (adjusted)
						Gal4 vs Exp	Kruskal-Wallis Test	>0.9999 (adjusted)
	4	4G. Length Until BP (µm)	;UAS-∆cyc;	;PdfRed,PdfGal4;TubGal80ts	PdfRed,PdfGal4;TubGal80ts > ∆cyc	UAS vs Gal4	One way ANOVA	0.1776 (adjusted)
						UAS vs Exp	One way ANOVA	0.0022 (adjusted)
						Gal4 vs Exp	One way ANOVA	0.0566 (adjusted)
	4	4H. Dorsal Termini Branching	;UAS-∆cyc;	;PdfRed,PdfGal4;TubGal80ts	PdfRed,PdfGal4;TubGal80ts > ∆cyc	UAS vs Gal4	Kruskal-Wallis Test	>0.9999 (adjusted)
						UAS vs Exp	Kruskal-Wallis Test	0.0007 (adjusted)
						Gal4 vs Exp	Kruskal-Wallis Test	0.0010 (adjusted)
	4	4I. Total Projection Length (µm)	;UAS-∆cyc;	;PdfRed,PdfGal4;TubGal80ts	PdfRed,PdfGal4;TubGal80ts > ∆cyc	UAS vs Gal4	Kruskal-Wallis Test	>0.9999 (adjusted)
						UAS vs Exp	Kruskal-Wallis Test	0.0629 (adjusted)
						Gal4 vs Exp	Kruskal-Wallis Test	0.0010 (adjusted)
	5	5C. Length Until BP (µm)	;UAS-ClkRNAi 42566;	;PdfRed,PdfGal4;TubGal80ts	;PdfRed,PdfGal4;TubGal80ts > ClkRNAi42566	UAS vs Gal4	Kruskal-Wallis Test	>0.9999 (adjusted)
						UAS vs Exp	Kruskal-Wallis Test	>0.9999 (adjusted)
						Gal4 vs Exp	Kruskal-Wallis Test	>0.9999 (adjusted)
	5	5D. sLNv Defasciculation	;UAS-ClkRNAi 42566;	;PdfRed,PdfGal4;TubGal80ts	;PdfRed,PdfGal4;TubGal80ts > ClkRNAi42566	UAS vs Gal4	Kruskal-Wallis Test	>0.9999 (adjusted)
						UAS vs Exp	Kruskal-Wallis Test	>0.9999 (adjusted)
						Gal4 vs Exp	Kruskal-Wallis Test	>0.9999 (adjusted)
	5	5E. Dorsal Termini Branching	;UAS-ClkRNAi 42566;	;PdfRed,PdfGal4;TubGal80ts	;PdfRed,PdfGal4;TubGal80ts > ClkRNAi42566	UAS vs Gal4	One way ANOVA	0.7334 (adjusted)
						UAS vs Exp	One way ANOVA	0.0014 (adjusted)
						Gal4 vs Exp	One way ANOVA	0.0188 (adjusted)
	5	5G. Length Until BP (µm)	;UAS-∆Clk;	;PdfRed,PdfGal4;TubGal80ts	;PdfRed,PdfGal4;TubGal80ts > ∆Clk	UAS vs Gal4	One way ANOVA	0.9668 (adjusted)
						UAS vs Exp	One way ANOVA	0.0280 (adjusted)
						Gal4 vs Exp	One way ANOVA	0.0524 (adjusted)
	5	5H. sLNv Defasciculation	;UAS-∆Clk;	;PdfRed,PdfGal4;TubGal80ts	;PdfRed,PdfGal4;TubGal80ts > ∆Clk	UAS vs Gal4	Kruskal-Wallis Test	>0.9999 (adjusted)
						UAS vs Exp	Kruskal-Wallis Test	<0.0001 (adjusted)
						Gal4 vs Exp	Kruskal-Wallis Test	<0.0001 (adjusted)
	5	5I. Dorsal Termini Branching	;UAS-∆Clk;	;PdfRed,PdfGal4;TubGal80ts	;PdfRed,PdfGal4;TubGal80ts > ∆Clk	UAS vs Gal4	One way ANOVA	0.0005 (adjusted)
						UAS vs Exp	One way ANOVA	<0.0001 (adjusted)
						Gal4 vs Exp	One way ANOVA	0.6966 (adjusted)
	6	6C. Length Until BP (µm)	;UAS-∆Clk;	;PdfRed,PdfGal4;TubGal80ts	;PdfRed,PdfGal4;TubGal80ts > ∆Clk	UAS vs Gal4	Kruskal-Wallis Test	0.1856 (adjusted)
						UAS vs Exp	Kruskal-Wallis Test	0.2005 (adjusted)
						Gal4 vs Exp	Kruskal-Wallis Test	>0.9999 (adjusted)
	6	6D. Dorsal Termini Branching	;UAS-∆Clk;	;PdfRed,PdfGal4;TubGal80ts	;PdfRed,PdfGal4;TubGal80ts > ∆Clk	UAS vs Gal4	One way ANOVA	0.2447 (adjusted)
						UAS vs Exp	One way ANOVA	<0.0001 (adjusted)
						Gal4 vs Exp	One way ANOVA	<0.0001 (adjusted)
	6	6E. Total Projections Length (µm)	;UAS-∆Clk;	;PdfRed,PdfGal4;TubGal80ts	;PdfRed,PdfGal4;TubGal80ts > ∆Clk	UAS vs Gal4	One way ANOVA	0.2221 (adjusted)
						UAS vs Exp	One way ANOVA	<0.0001 (adjusted)
						Gal4 vs Exp	One way ANOVA	<0.0001 (adjusted)
	7	7C. Length Until BP (µm)	;cas9;vrig	;PdfRed,PdfGal4;TubGal80ts	PdfRed,PdfGal4;TubGal80ts > cas9 g + vrig	UAS vs Gal4	Kruskal-Wallis Test	>0.9999 (adjusted)
						UAS vs Exp	Kruskal-Wallis Test	0.8965 (adjusted)
						Gal4 vs Exp	Kruskal-Wallis Test	0.1825 (adjusted)
	7	7D. sLNv Defasciculation	;cas9;vrig	;PdfRed,PdfGal4;TubGal80ts	PdfRed,PdfGal4;TubGal80ts > cas9 g + vrig	UAS vs Gal4	Kruskal-Wallis Test	>0.9999 (adjusted)
						UAS vs Exp	Kruskal-Wallis Test	0.0973 (adjusted)
						Gal4 vs Exp	Kruskal-Wallis Test	0.0998 (adjusted)
	7	7E. Total Projection Length (µm)	;cas9;vrig	;PdfRed,PdfGal4;TubGal80ts	PdfRed,PdfGal4;TubGal80ts > cas9 g + vrig	UAS vs Gal4	Kruskal-Wallis Test	>0.9999 (adjusted)
						UAS vs Exp	Kruskal-Wallis Test	0.0185 (adjusted)
						Gal4 vs Exp	Kruskal-Wallis Test	0.0214 (adjusted)
	7	7F. % Intersections of sLNv & lLNv	;cas9;vrig	;PdfRed,PdfGal4;TubGal80ts	PdfRed,PdfGal4;TubGal80ts > cas9 g + vrig	UAS vs Gal4	Fisher's Exact Contingency Test	>0.9999 (exact)
						UAS vs Exp	Fisher's Exact Contingency Test	0.0256 (exact)
						Gal4 vs Exp	Fisher's Exact Contingency Test	0.0036 (exact)
	7, Table 1	7, Table 1. Percent Rhythmicity	;cas9;vrig	;PdfRed,PdfGal4;TubGal80ts	PdfRed,PdfGal4;TubGal80ts > cas9 g + vrig	UAS vs Gal4	Fisher's Exact Contingency Test	0.1538 (exact)
						UAS vs Exp	Fisher's Exact Contingency Test	0.0052 (exact)
						Gal4 vs Exp	Fisher's Exact Contingency Test	<0.0001 (exact)
	7, Table 1	7, Table 1. Rhythmic Power	;cas9;vrig	;PdfRed,PdfGal4;TubGal80ts	PdfRed,PdfGal4;TubGal80ts > cas9 g + vrig	UAS vs Gal4	Kruskal-Wallis Test	0.5511 (adjusted)
						UAS vs Exp	Kruskal-Wallis Test	0.0002 (adjusted)
						Gal4 vs Exp	Kruskal-Wallis Test	0.0035 (adjusted)
	7, Table 1	7, Table 1. Period	;cas9;vrig	;PdfRed,PdfGal4;TubGal80ts	PdfRed,PdfGal4;TubGal80ts > cas9 g + vrig	UAS vs Gal4	Kruskal-Wallis Test	0.0004 (adjusted)
						UAS vs Exp	Kruskal-Wallis Test	0.7869 (adjusted)
						Gal4 vs Exp	Kruskal-Wallis Test	<0.0001 (adjusted)
	Figure	Quantification	Parental Control 1 (UAS Control)	Parental Control 2 (Gal4 Control)	Experimental Line	Comparison	Test Used	P Value
	Supplemental Figure 1	S1G. Length Until BP (µm)	;UAS-cycRNAi 42563;	;PdfRed,PdfGal4;	;PdfRed,PdfGal4; > cycRNAi42563	UAS vs Gal4	Kruskal-Wallis Test	0.2486 (adjusted)
						UAS vs Exp	Kruskal-Wallis Test	0.0015 (adjusted)
						Gal4 vs Exp	Kruskal-Wallis Test	<0.0001 (adjusted)
	Supplemental Figure 1	SF1H. sLNv Defasciculation	;UAS-cycRNAi 42563;	;PdfRed,PdfGal4;	;PdfRed,PdfGal4; > cycRNAi42563	UAS vs Gal4	Kruskal-Wallis Test	>0.9999 (adjusted)
						UAS vs Exp	Kruskal-Wallis Test	0.0008 (adjusted)
						Gal4 vs Exp	Kruskal-Wallis Test	0.0018 (adjusted)
	Supplemental Figure 1	SF1I. Total Projection Length (µm)	;UAS-cycRNAi 42563;	;PdfRed,PdfGal4;	;PdfRed,PdfGal4; > cycRNAi42563	UAS vs Gal4	One way ANOVA	0.0094 (adjusted)
						UAS vs Exp	One way ANOVA	0.0016 (adjusted)
						Gal4 vs Exp	One way ANOVA	0.5054 (adjusted)
	Supplemental Figure 1	SF1J. lLNv Defasciculation	;UAS-cycRNAi 42563;	;PdfRed,PdfGal4;	;PdfRed,PdfGal4; > cycRNAi42563	UAS vs Gal4	One way ANOVA	0.2296 (adjusted)
						UAS vs Exp	One way ANOVA	0.3669 (adjusted)
						Gal4 vs Exp	One way ANOVA	0.5986 (adjusted)
	SF1, Table 1	SF1, Table 1. Percent Rhythmicity	;UAS-cycRNAi 42563;	;PdfRed,PdfGal4;	;PdfRed,PdfGal4; > cycRNAi42563	UAS vs Gal4	Fisher's Exact Contingency Test	0.7079 (exact)
						UAS vs Exp	Fisher's Exact Contingency Test	<0.0001 (exact)
						Gal4 vs Exp	Fisher's Exact Contingency Test	<0.0001 (exact)
	SF1, Table 1	SF1, Table 1. Rhythmic Power	;UAS-cycRNAi 42563;	;PdfRed,PdfGal4;	;PdfRed,PdfGal4; > cycRNAi42563	UAS vs Gal4	Kruskal-Wallis Test	0.0053 (adjusted)
						UAS vs Exp	Kruskal-Wallis Test	0.0964 (adjusted)
						Gal4 vs Exp	Kruskal-Wallis Test	0.0005 (adjusted)
	SF1, Table 1	SF1, Table 1. Period	;UAS-cycRNAi 42563;	;PdfRed,PdfGal4;	;PdfRed,PdfGal4; > cycRNAi42563	UAS vs Gal4	Kruskal-Wallis Test	0.0003 (adjusted)
						UAS vs Exp	Kruskal-Wallis Test	0.0944 (adjusted)
						Gal4 vs Exp	Kruskal-Wallis Test	<0.0001 (adjusted)
	Supplemental Figure 2	SF2C. Length Until BP (µm)	;UAS-∆cyc;	;PdfRed,PdfGal4;TubGal80ts	;PdfRed,PdfGal4;TubGal80ts > ∆cyc	UAS vs Gal4	One way ANOVA	0.0263 (adjusted)
						UAS vs Exp	One way ANOVA	<0.0001 (adjusted)
						Gal4 vs Exp	One way ANOVA	<0.0001 (adjusted)
	Supplemental Figure 2	SF2D. sLNv Defasciculation	;UAS-∆cyc;	;PdfRed,PdfGal4;TubGal80ts	;PdfRed,PdfGal4;TubGal80ts > ∆cyc	UAS vs Gal4	Kruskal-Wallis Test	0.8684 (adjusted)
						UAS vs Exp	Kruskal-Wallis Test	0.0114 (adjusted)
						Gal4 vs Exp	Kruskal-Wallis Test	<0.0001 (adjusted)
	Supplemental Figure 2	SF2E. Total Projection Length (µm)	;UAS-∆cyc;	;PdfRed,PdfGal4;TubGal80ts	;PdfRed,PdfGal4;TubGal80ts > ∆cyc	UAS vs Gal4	Kruskal-Wallis Test	>0.9999 (adjusted)
						UAS vs Exp	Kruskal-Wallis Test	0.6259 (adjusted)
						Gal4 vs Exp	Kruskal-Wallis Test	>0.9999 (adjusted)
	Supplemental Figure 2	S2F. lLNv Defasciculation	;UAS-∆cyc;	;PdfRed,PdfGal4;TubGal80ts	;PdfRed,PdfGal4;TubGal80ts > ∆cyc	UAS vs Gal4	One way ANOVA	0.1615 (adjusted)
						UAS vs Exp	One way ANOVA	0.6464 (adjusted)
						Gal4 vs Exp	One way ANOVA	0.0627 (adjusted)
	Supplemental Figure 2, Table 1	SF2H, Table 1. Percent Rhythmicity	;UAS-∆cyc;	;PdfRed,PdfGal4;TubGal80ts	;PdfRed,PdfGal4;TubGal80ts > ∆cyc	UAS vs Gal4	Fisher's Exact Contingency Test	0.2162 (exact)
						UAS vs Exp	Fisher's Exact Contingency Test	<0.0001 (exact)
						Gal4 vs Exp	Fisher's Exact Contingency Test	<0.0001 (exact)
	Supplemental Figure 2, Table 1	SF2, Table 1. Rhythmic Power	;UAS-∆cyc;	;PdfRed,PdfGal4;TubGal80ts	;PdfRed,PdfGal4;TubGal80ts > ∆cyc	UAS vs Gal4	Kruskal-Wallis Test	0.6716 (adjusted)
						UAS vs Exp	Kruskal-Wallis Test	0.2548 (adjusted)
						Gal4 vs Exp	Kruskal-Wallis Test	0.4980 (adjusted)
	Supplemental Figure 2, Table 1	SF2, Table 1. Period	;UAS-∆cyc;	;PdfRed,PdfGal4;TubGal80ts	;PdfRed,PdfGal4;TubGal80ts > ∆cyc	UAS vs Gal4	Kruskal-Wallis Test	<0.0001 (adjusted)
						UAS vs Exp	Kruskal-Wallis Test	0.0435 (adjusted)
						Gal4 vs Exp	Kruskal-Wallis Test	>0.9999 (adjusted)
	Supplemental Figure 3	SF3C. Length Until BP (µm)	;UAS-cycRNAi 42563;	;PdfRed,PdfGal4;TubGal80ts	;PdfRed,PdfGal4;TubGal80ts > cycRNAi42563	UAS vs Gal4	Kruskal-Wallis Test	0.0645 (adjusted)
						UAS vs Exp	Kruskal-Wallis Test	0.8727 (adjusted)
						Gal4 vs Exp	Kruskal-Wallis Test	0.8201 (adjusted)
	Supplemental Figure 3	SF3D. sLNv Defasciculation	;UAS-cycRNAi 42563;	;PdfRed,PdfGal4;TubGal80ts	;PdfRed,PdfGal4;TubGal80ts > cycRNAi42563	UAS vs Gal4	Kruskal-Wallis Test	0.0912 (adjusted)
						UAS vs Exp	Kruskal-Wallis Test	>0.9999 (adjusted)
						Gal4 vs Exp	Kruskal-Wallis Test	0.1194 (adjusted)
	Supplemental Figure 3	SF3E. Total Projection Length (µm)	;UAS-cycRNAi 42563;	;PdfRed,PdfGal4;TubGal80ts	;PdfRed,PdfGal4;TubGal80ts > cycRNAi42563	UAS vs Gal4	Kruskal-Wallis Test	0.0195 (adjusted)
						UAS vs Exp	Kruskal-Wallis Test	0.5544 (adjusted)
						Gal4 vs Exp	Kruskal-Wallis Test	0.6641 (adjusted)
	Supplemental Figure 3	S3F. lLNv Defasciculation	;UAS-cycRNAi 42563;	;PdfRed,PdfGal4;TubGal80ts	;PdfRed,PdfGal4;TubGal80ts > cycRNAi42563	UAS vs Gal4	Kruskal-Wallis Test	>0.9999 (adjusted)
						UAS vs Exp	Kruskal-Wallis Test	0.9708 (adjusted)
						Gal4 vs Exp	Kruskal-Wallis Test	>0.9999 (adjusted)
	Supplemental Figure 3, Table 1	SF3H, Table 1. Percent Rhythmicity	;UAS-cycRNAi 42563;	;PdfRed,PdfGal4;TubGal80ts	;PdfRed,PdfGal4;TubGal80ts > cycRNAi42563	UAS vs Gal4	Fisher's Exact Contingency Test	0.4545 (exact)
						UAS vs Exp	Fisher's Exact Contingency Test	<0.0001 (exact)
						Gal4 vs Exp	Fisher's Exact Contingency Test	<0.0001 (exact)
	Supplemental Figure 3, Table 1	SF3, Table 1. Rhythmic Power	;UAS-cycRNAi 42563;	;PdfRed,PdfGal4;TubGal80ts	;PdfRed,PdfGal4;TubGal80ts > cycRNAi42563	UAS vs Gal4	One way ANOVA	0.1747 (adjusted)
						UAS vs Exp	One way ANOVA	<0.0001 (adjusted)
						Gal4 vs Exp	One way ANOVA	<0.0001 (adjusted)
	Supplemental Figure 3, Table 1	SF3, Table 1. Period	;UAS-cycRNAi 42563;	;PdfRed,PdfGal4;TubGal80ts	;PdfRed,PdfGal4;TubGal80ts > cycRNAi42563	UAS vs Gal4	Kruskal-Wallis Test	<0.0001 (adjusted))
						UAS vs Exp	Kruskal-Wallis Test	>0.9999 (adjusted)
						Gal4 vs Exp	Kruskal-Wallis Test	0.0005 (adjusted)
	Supplemental Figure 4, Table 1	SF4B, Table 1. Percent Rhythmicity	;UAS-ClkRNAi 42566;	;PdfRed,PdfGal4;TubGal80ts	PdfRed,PdfGal4;TubGal80ts > ClkRNAi42566	UAS vs Gal4	Fisher's Exact Contingency Test	0.4906 (exact)
						UAS vs Exp	Fisher's Exact Contingency Test	0.0026 (exact)
						Gal4 vs Exp	Fisher's Exact Contingency Test	0.0001 (exact)
	Supplemental Figure 4, Table 1	SF4, Table 1. Rhythmic Power	;UAS-ClkRNAi 42566;	;PdfRed,PdfGal4;TubGal80ts	PdfRed,PdfGal4;TubGal80ts > ClkRNAi42566	UAS vs Gal4	Kruskal-Wallis Test	>0.9999 (adjusted)
						UAS vs Exp	Kruskal-Wallis Test	0.0004 (adjusted)
						Gal4 vs Exp	Kruskal-Wallis Test	0.0002 (adjusted)
	Supplemental Figure 4, Table 1	SF4, Table 1. Period	;UAS-ClkRNAi 42566;	;PdfRed,PdfGal4;TubGal80ts	PdfRed,PdfGal4;TubGal80ts > ClkRNAi42566	UAS vs Gal4	Kruskal-Wallis Test	<0.0001 (adjusted)
						UAS vs Exp	Kruskal-Wallis Test	<0.0001 (adjusted)
						Gal4 vs Exp	Kruskal-Wallis Test	0.0997 (adjusted)
	Supplemental Figure 4	SF4C. Total Projection Length (µm)	;UAS-ClkRNAi 42566;	;PdfRed,PdfGal4;TubGal80ts	PdfRed,PdfGal4;TubGal80ts > ClkRNAi42566	UAS vs Gal4	One way ANOVA	0.4562 (adjusted)
						UAS vs Exp	One way ANOVA	0.7890 (adjusted)
						Gal4 vs Exp	One way ANOVA	0.1501 (adjusted)
	Supplemental Figure 4	SF4D. lLNv Defasciculation	;UAS-ClkRNAi 42566;	;PdfRed,PdfGal4;TubGal80ts	PdfRed,PdfGal4;TubGal80ts > ClkRNAi42566	UAS vs Gal4	One way ANOVA	0.9037 (adjusted)
						UAS vs Exp	One way ANOVA	0.8280 (adjusted)
						Gal4 vs Exp	One way ANOVA	0.9935 (adjusted)
	Supplemental Figure 4, Table 1	SF4E, Table 1. Percent Rhythmicity	;UAS-∆Clk;	;PdfRed,PdfGal4;TubGal80ts	;PdfRed,PdfGal4;TubGal80ts > ∆Clk	UAS vs Gal4	Fisher's Exact Contingency Test	0.0547 (exact)
						UAS vs Exp	Fisher's Exact Contingency Test	<0.0001 (exact)
						Gal4 vs Exp	Fisher's Exact Contingency Test	<0.0001 (exact)
	Supplemental Figure 4, Table 1	SF4, Table 1. Rhythmic Power	;UAS-∆Clk;	;PdfRed,PdfGal4;TubGal80ts	;PdfRed,PdfGal4;TubGal80ts > ∆Clk	UAS vs Gal4	Kruskal-Wallis Test	0.0097 (adjusted)
						UAS vs Exp	Kruskal-Wallis Test	0.2060 (adjusted)
						Gal4 vs Exp	Kruskal-Wallis Test	0.9152 (adjusted)
	Supplemental Figure 4, Table 1	SF4, Table 1. Period	;UAS-∆Clk;	;PdfRed,PdfGal4;TubGal80ts	;PdfRed,PdfGal4;TubGal80ts > ∆Clk	UAS vs Gal4	Kruskal-Wallis Test	<0.0001 (adjusted)
						UAS vs Exp	Kruskal-Wallis Test	>0.9999 (adjusted)
						Gal4 vs Exp	Kruskal-Wallis Test	0.2303 (adjusted)
	Supplemental Figure 4	SF4F. Total Projection Length (µm)	;UAS-∆Clk;	;PdfRed,PdfGal4;TubGal80ts	;PdfRed,PdfGal4;TubGal80ts > ∆Clk	UAS vs Gal4	One way ANOVA	0.0017 (adjusted)
						UAS vs Exp	One way ANOVA	0.0002 (adjusted)
						Gal4 vs Exp	One way ANOVA	0.6638 (adjusted)
	Supplemental Figure 4	SF4D. lLNv Defasciculation	;UAS-∆Clk;	;PdfRed,PdfGal4;TubGal80ts	;PdfRed,PdfGal4;TubGal80ts > ∆Clk	UAS vs Gal4	One way ANOVA	0.0031 (adjusted)
						UAS vs Exp	One way ANOVA	0.5704 (adjusted)
						Gal4 vs Exp	One way ANOVA	0.0744 (adjusted)
	Supplemental Figure 4	ADD CLKRNAI PER STATS
	Figure	Quantification	Parental Control 1 (UAS Control)	Parental Control 2 (Gal4 Control)	Experimental Line	Comparison	Test Used	P Value
	Supplemental Figure 5	SF5C. Length to BP (µm)	;UAS-ClkRNAi 42566;	;PdfRed,PdfGal4;TubGal80ts	;PdfRed,PdfGal4;TubGal80ts > ClkRNAi42566;	UAS vs Gal4	Kruskal-Wallis Test	>0.9999 (adjusted)
						UAS vs Exp	Kruskal-Wallis Test	>0.9999 (adjusted)
						Gal4 vs Exp	Kruskal-Wallis Test	0.6118 (adjusted)
	Supplemental Figure 5	SF5D. Dorsal Termini Branching	;UAS-ClkRNAi 42566;	;PdfRed,PdfGal4;TubGal80ts	;PdfRed,PdfGal4;TubGal80ts > ClkRNAi42566;	UAS vs Gal4	Kruskal-Wallis Test	0.4986 (adjusted)
						UAS vs Exp	Kruskal-Wallis Test	0.7458 (adjusted)
						Gal4 vs Exp	Kruskal-Wallis Test	>0.9999 (adjusted)
	Supplemental Figure 5	SF5E. Total Projection Length (µm)	;UAS-ClkRNAi 42566;	;PdfRed,PdfGal4;TubGal80ts	;PdfRed,PdfGal4;TubGal80ts > ClkRNAi42566;	UAS vs Gal4	Kruskal-Wallis Test	0.1926 (adjusted)
						UAS vs Exp	Kruskal-Wallis Test	>0.9999 (adjusted)
						Gal4 vs Exp	Kruskal-Wallis Test	0.0194 (adjusted)
